# Supplementary material for: Biodegradation of Tetracycline Antibiotics by the Yeast Strain Cutaneotrichosporon dermatis M503
Source: Microorganisms. 2022 Mar 5;10(3):565. doi: 10.3390/microorganisms10030565 (PMC8955161; doi:10.3390/microorganisms10030565)
Supplement: Supplementary file 1 [file microorganisms-10-00565-s001.zip]

Archive with 1 entries (1 files):
- microorganisms-1598409-supplementary.pdf
